# Supplementary material for: Epidemiology of Malnutrition among Children with Cerebral Palsy in Low- and Middle-Income Countries: Findings from the Global LMIC CP Register
Source: Nutrients. 2021 Oct 20;13(11):3676. doi: 10.3390/nu13113676 (PMC8619063; doi:10.3390/nu13113676)
Supplement: Supplementary file 1 [file nutrients-13-03676-s001.zip]

Archive with 1 entries (1 files):
- nutrients-1401891-supplementary.pdf
